# Supplementary material for: Fasting-induced FGF21 signaling activates hepatic autophagy and lipid degradation via JMJD3 histone demethylase
Source: Nat Commun. 2020 Feb 10;11:807. doi: 10.1038/s41467-020-14384-z (PMC7010817; doi:10.1038/s41467-020-14384-z)
Supplement: Supplementary file 3 — Source Data [file 41467_2020_14384_MOESM3_ESM.xlsx]

## Sheet: Figure 1a
Figure 1a

## Sheet: Figure 1e
Figure 1e
	AAV_GFP (Fd)						AAV_Cre (Fd)						AAV_GFP (Fs)											AAV_Cre (Fs)
JMJD3	0.97542	1.2762	0.76236	1.00236	0.99375		0.6759	0.54456	0.45792	0.83259	0.66159		4.65792	2.13768	3.78468	3.86982	3.16827	3.8314	4.17025	4.40766	3.62399	3.94707		1.22049	0.82488	0.84828	1.05222	0.47823	1.012	1.0983	1.06071	1.40162	1.33591
Tfeb	0.93	1.06356	1.0869	0.84795	1.00245		1.05738	0.33615	0.89523	1.02978	0.84426		1.84356	2.43366	1.86375	2.0823	2.65869	3.22185	2.86514	3.81226	3.52711	3.45247		0.60459	0.89547	0.46857	0.54513	0.71343	1.3221	1.71425	1.59099	1.27743	1.24316
Pgc1a	1.26456	1.15359	0.79425	1.0863	1.14456		1.15572	0.60462	1.26159	0.21426	0.33759		3.70389	3.70389	3.52068	3.3615	2.4942	3.01055	3.38427	3.75905	4.32007	3.75459		1.73199	1.89231	1.48884	1.16694	1.49667	1.51618	1.35782	1.81524	1.38856	1.54234
Ulk1	1.44456	1.74672	0.99075	0.72345	0.87675		0.45723	0.9456	0.36159	0.79236	1.3536		3.21147	2.49108	3.58158	3.45603	3.41235	3.90626	3.69394	2.35979	3.70505	3.31362		0.23625	0.40863	0.22773	0.34674	0.2319	1.07141	1.06319	1.06822	1.0574	1.08594
Map1lc3a	1.83075	1.0236	0.78735	0.93075	0.89145		1.50426	0.69435	0.4326	1.79892	0.93855		2.45757	2.09346	3.6753	3.34923	2.91567	3.90252	3.17356	4.04332	3.32007	3.34175		1.54056	1.64133	1.11069	1.578	2.37348	1.58938	1.42095	1.36872	1.69842	1.59791
Atg3	1.05486	1.26045	1.18245	1.5639	0.39045		1.14759	0.30762	1.21623	0.45729	0.61005		2.82885	2.21025	2.39697	4.15281	3.40374	3.75905	3.43067	3.38956	3.82198	2.72089		1.51605	1.48884	1.50921	2.6346	1.62702	1.41488	1.38824	1.35782	1.44402	1.60461
Atg7	1.27521	1.06236	0.90375	0.86982	1.0236		0.63009	0.45738	0.33762	0.70872	0.56772		1.57002	2.67672	3.40389	3.46041	2.26329	2.6922	2.91571	2.33354	3.22301	3.75459		0.79404	0.7686	1.26189	0.98211	1.15404	1.33561	1.24397	1.41255	1.54957	1.13045
Bnip1	0.69306	1.48236	0.66036	0.96444	1.06236		0.36156	1.06278	0.67068	0.90342	0.72495		1.56315	1.35846	2.64666	2.18748	2.01759	1.7256	2.18287	2.07165	3.05959	3.82278		1.92345	2.06115	1.54572	1.23753	1.14456	1.83239	1.96577	1.92564	1.65004	1.58701
FGF21	1.45035	0.78456	0.67665	1.19463	1.05306		0.85281	0.45705	0.37356	0.61239	0.49626		2.05548	1.89867	4.08381	4.81134	2.95575	3.81509	4.17053	4.13664	4.06903	3.83605		1.05564	0.96543	0.68574	0.83049	1.16568	1.11962	1.11252	1.03246	1.28898	1.30698
Atgl	0.8436	1.08768	0.68562	1.09236	1.53069		0.60702	0.93759	0.76278	0.58395	0.76248		3.70389	2.3784	3.49236	4.91511	2.38347	3.71197	4.23674	4.20336	4.11728	4.01055		1.13997	1.0053	2.2584	2.31822	2.06715	1.65152	1.36963	1.39905	1.2657	1.37733
Hsl	1.11462	0.88245	0.94578	0.96492	1.08369		0.75459	1.0596	1.46982	1.0236	0.45702		2.517	2.26095	3.12588	3.33405	2.12415	3.94937	3.28401	3.24935	3.22258	4.10579		1.61484	1.50345	1.26513	1.29864	1.56846	1.32364	1.15835	1.17095	1.83122	1.59022

## Sheet: Figure 1f
Figure 1f
	AAV-GFP_IgG				AAV-Cre_IgG				AAV-GFP_H3K27-me3				AAV-Cre_H3K27-me3
Tfeb	0.184	0.221	0.151		0.124	0.211	0.134		2.71462	3.79468	5.04158		14.0459	18.1896	19.0933
Pgc1a	0.428	0.374	0.294		0.524	0.374	0.394		4.149	3.842	5.428		9.648	12.217	7.594
Ulk1	0.159	0.222	0.237		0.257	0.186	0.161		1.54212	1.70369	1.77207		6.92226	9.1288	9.15501
Map1lc3a	0.257	0.269	0.247		0.284	0.122	0.293		7.37324	6.24658	5.52405		14.6091	10.696	15.0912
Atg3	0.342	0.427	0.229		0.415	0.469	0.336		5.65724	5.55478	4.11952		14.534	12.8795	8.84219
Atg7	0.293	0.184	0.278		0.212	0.346	0.361		4.55901	5.44958	4.04547		14.9957	14.7396	18.6049
Bnip1	0.459	0.517	0.448		0.423	0.367	0.572		5.3601	7.01219	9.47472		18.914	12.3937	17.3083
FGF21	0.248	0.294	0.314		0.372	0.275	0.197		1.42956	1.8764	1.3485		8.7998	12.0396	15.7283
Atgl	0.321	0.249	0.306		0.237	0.311	0.419		4.32203	4.02544	2.40665		9.87215	11.1253	11.3378
Hsl	0.208	0.308	0.159		0.227	0.334	0.169		0.976962	0.91156	0.739664		4.00947	2.32292	2.94964

## Sheet: Figure 1g
Figure 1g
	AAV-GFP_IgG				AAV-Cre_IgG				AAV-GFP_JMJD3				AAV-Cre_JMJD3
Tfeb	0.018	0.011	0.022		0.016	0.023	0.022		0.249312	0.292006	0.265034		0.0830794	0.0653042	0.0630041
Pgc1a	0.034	0.021	0.018		0.037	0.029	0.042		0.479	0.571	0.624		0.184	0.084	0.128
Ulk1	0.0086	0.0092	0.018		0.013	0.022	0.017		0.504637	0.859294	0.480286		0.0867853	0.0790352	0.0612401
Map1lc3a	0.022	0.013	0.016		0.008	0.015	0.012		1.36623	0.999826	1.02694		0.2966	0.121151	0.155778
Atg3	0.018	0.011	0.008		0.022	0.016	0.019		0.357298	0.3835	0.2699		0.0632232	0.113331	0.0880395
Atg7	0.015	0.009	0.024		0.012	0.018	0.025		0.669121	0.893674	0.509581		0.0606321	0.0533489	0.0381268
Bnip1	0.022	0.033	0.027		0.029	0.026	0.033		1.45336	1.5919	1.33417		0.326355	0.329832	0.364642
FGF21	0.046	0.041	0.025		0.029	0.045	0.033		0.939976	0.60519	0.842235		0.0569775	0.0627893	0.0690504
Atgl	0.023	0.034	0.015		0.027	0.017	0.031		1.16329	0.730896	0.717493		0.0834151	0.105772	0.157028
Hsl	0.022	0.031	0.019		0.019	0.034	0.025		0.584508	0.389564	0.311247		0.0877886	0.091135	0.0827381

## Sheet: Figure 2a
Figure 2a
	AAV-GFP	AAV-Cre
	5.37143	1.07692
	5.82759	1.27586
	6	1.60606
	4.69697	0.7
	7.39286	1.28571
	5.87879	0.916667
	5.58824	1.27273
	8.5	1.96552
	5.12903	0.891892
	5.92857	1.25641

## Sheet: Figure 2b
Figure 2b

## Sheet: Figure 2c
Figure 2c_top				Figure 2c_bottom
	Control	JMJD3			Control	siJMJD3
	26	31			13	9
	13	49			17	9
	24	30			27	14
	21	27			26	7
	17	41			18	6
	22	29			26	11
	15	28			14	15
	20	32			27	8
	23	38			28	16
	13	44			25	14

## Sheet: Figure 2d
Figure 2d_top				Figure 2d_bottom
	Control	JMJD3			siControl	siJMJD3
	3	13			3	1
	8	16			6	0
	9	18			2	0
	4	8			4	0
	6	7			7	2
	3	15			2	0
	9	7			5	0
	7	9			4	1
	5	13			3	0
	7	15			0	0
	9	18			7	3
	10	10			5	0
	4	9			3	2
	9	9			6	1
	5	14			4	2
	8	11			6	1
	3	6			4	1
	2	16			2	0
	4	15			5	2
	3	17			3	1

## Sheet: Figure 2e
Figure 2e (left)													Figure 2e (right)

## Sheet: Figure 2g
Figure 2g_liver TG_ND						Figure 2g_liver TG_HFD
	Ad-GFP+Ad-GFP	Ad-JMJD3+Ad-GFP	Ad-GFP+Ad-shAtg7	Ad-JMJD3+Ad-shAtg7			Ad-GFP+Ad-GFP	Ad-JMJD3+Ad-GFP	Ad-GFP+Ad-shAtg7	Ad-JMJD3+Ad-shAtg7
	47.6	18.9	77.8	69.8			223.8	127.3	254.6	224.3
	73.4	22.4	69.7	75.2			179.5	146.7	273.4	185.7
	51.8	26.7	94.5	59.3			184.3	118.6	243.8	238.4
	42.3	15.9	75.6	75.3			217.6	138.4	269.4	208.9
	39.7	11.9	83.1	61.4			204.3	149.2	259.7	227.3
Figure 2g_serum b-HDB_ND						Figure 2g_serum b-HDB_HFD
	Ad-GFP+Ad-GFP	Ad-JMJD3+Ad-GFP	Ad-GFP+Ad-shAtg7	Ad-JMJD3+Ad-shAtg7			Ad-GFP+Ad-GFP	Ad-JMJD3+Ad-GFP	Ad-GFP+Ad-shAtg7	Ad-JMJD3+Ad-shAtg7
	0.62	1.11	0.31	0.69			1.54	2.43	1.12	1.12
	0.73	1.24	0.29	0.57			1.47	2.52	1.2	1.33
	0.59	0.97	0.42	0.46			1.48	2.68	0.9	1.42
	0.74	1.21	0.35	0.61			1.48	2.9	1.27	1.39
	0.86	1.19	0.27	0.52			1.6	2.15	1.04	1.44

[truncated: 53 more sheets: Figure 3a, Figure 3b, Figure 3c, Figure 3d, Figure 3e, Figure 3f, Figure 3g, Figure 3h, Figure 4a, Figure 4b, Figure 4c, Figure 4d, Figure 4e, Figure 4f, Figure 5b, Figure 5c, Figure 5d, Figure 5e, Figure 5f, Figure 5g …]
